# Supplementary material for: The Distribution and Dispersal of Large Haploblocks in a Superspecies
Source: Mol Ecol. 2025 Mar 17;34(21):e17731. doi: 10.1111/mec.17731 (PMC12573742; doi:10.1111/mec.17731)
Supplement: Supplementary file 2 — Table S2. [file MEC-34-e17731-s001.xlsx]

## Sheet: Sheet1
Supplementary Table S2. Minimap2 alignment matches of Greenish warbler LHBR region in Zebrafinch, with respect to distance from centromere.
Greenish warbler LHBR region	Grenish warbler alignment match chromosome	Grenish warbler alignment match start	Grenish warbler alignment match end	Zebrafinch alignment match chromosome	Zebrafinch alignment match start	Zebrafinch alignment match end	## bases including gaps in alignment	Zebrafinch centromere position	Zebrafinch total chromosome length	Distance of Greenish warbler alignment match in Zebrafinch to centromere	Distance of Greenish warbler alignment match in Zebrafinch to centromere in % of total chromosome length
gw1_15689747_23478124	gw1	6240016	6269994	1	10686	40147	30573	98170000	114557415	98159314	85.6857
gw1_15689747_23478124	gw1	5840847	6233376	1	41268	403796	401213	98170000	114557415	98128732	85.659
gw1_15689747_23478124	gw1	5796665	5826730	1	405268	436165	37184	98170000	114557415	97764732	85.3413
gw1_15689747_23478124	gw1	5665874	5784260	1	440187	549830	121847	98170000	114557415	97729813	85.3108
gw1_15689747_23478124	gw1	5603941	5663616	1	550595	606769	60911	98170000	114557415	97619405	85.2144
gw1_15689747_23478124	gw1	5584637	5599602	1	608516	619073	15106	98170000	114557415	97561484	85.1638
gw1_15689747_23478124	gw1	5247392	5275550	1	632193	654789	28299	98170000	114557415	97537807	85.1432
gw1_15689747_23478124	gw1	5213298	5239753	1	656058	678828	26822	98170000	114557415	97513942	85.1223
gw1_15689747_23478124	gw1	5193206	5209186	1	679809	695032	16162	98170000	114557415	97490191	85.1016
gw1_15689747_23478124	gw1	5105795	5186077	1	696052	768684	81841	98170000	114557415	97473948	85.0874
gw1_15689747_23478124	gw1	4980890	5100536	1	772205	888406	123431	98170000	114557415	97397795	85.0209
gw1_15689747_23478124	gw1	4950365	4977199	1	890388	916668	28781	98170000	114557415	97279612	84.9178
gw1_15689747_23478124	gw1	4885844	4947795	1	918193	981099	64833	98170000	114557415	97251807	84.8935
gw1_15689747_23478124	gw1	4783959	4876646	1	983262	1060194	94394	98170000	114557415	97186738	84.8367
gw1_15689747_23478124	gw1	4653912	4781714	1	1060449	1180174	132097	98170000	114557415	97109551	84.7693
gw1_15689747_23478124	gw1	4585188	4644205	1	1180291	1228211	60032	98170000	114557415	96989709	84.6647
gw1_15689747_23478124	gw1	4543977	4578191	1	1232334	1260793	34384	98170000	114557415	96937666	84.6193
gw1_15689747_23478124	gw1	4470441	4535751	1	1263039	1325189	67639	98170000	114557415	96906961	84.5925
gw1_15689747_23478124	gw1	4309483	4461616	1	1328245	1462855	155985	98170000	114557415	96841755	84.5356
gw1_15689747_23478124	gw1	4199534	4297839	1	1466953	1560864	103257	98170000	114557415	96703047	84.4145
gw1_15689747_23478124	gw1	4045741	4196924	1	1562266	1705950	158505	98170000	114557415	96607734	84.3313
gw1_15689747_23478124	gw1	3806885	4042749	1	1707042	1936634	246781	98170000	114557415	96462958	84.2049
gw1_15689747_23478124	gw1	3772642	3803234	1	1939141	1968044	31877	98170000	114557415	96230859	84.0023
gw1_15689747_23478124	gw1	3451170	3769802	1	1970191	2262873	326750	98170000	114557415	96199809	83.9752
gw1_15689747_23478124	gw1	3398334	3449493	1	2263409	2306266	52778	98170000	114557415	95906591	83.7192
gw1_15689747_23478124	gw1	3091966	3397859	1	2308758	2593856	316143	98170000	114557415	95861242	83.6796
gw1_15689747_23478124	gw1	2792646	3090394	1	2594111	2865896	307840	98170000	114557415	95575889	83.4306
gw1_15689747_23478124	gw1	2730859	2740784	1	2889082	2899199	10327	98170000	114557415	95280918	83.1731
gw1_15689747_23478124	gw1	2533771	2728747	1	2903150	3088764	205331	98170000	114557415	95266850	83.1608
gw1_15689747_23478124	gw1	2453169	2527407	1	3090503	3158709	76224	98170000	114557415	95079497	82.9972
gw1_15689747_23478124	gw1	2388917	2449235	1	3160444	3225868	67737	98170000	114557415	95009556	82.9362
gw1_15689747_23478124	gw1	2330558	2374789	1	3228261	3266182	44772	98170000	114557415	94941739	82.877
gw1_15689747_23478124	gw1	2200198	2328607	1	3266904	3381131	132584	98170000	114557415	94903096	82.8433
gw1_15689747_23478124	gw1	2077366	2203599	1	3377582	3494999	130962	98170000	114557415	94792418	82.7466
gw1_15689747_23478124	gw1	1984850	2062219	1	3499750	3574178	83332	98170000	114557415	94670250	82.64
gw1_15689747_23478124	gw1	1945402	1967372	1	3581051	3600986	22297	98170000	114557415	94588949	82.569
gw1_15689747_23478124	gw1	1879448	1936082	1	3602584	3657838	58712	98170000	114557415	94567416	82.5502
gw1_15689747_23478124	gw1	1819475	1877371	1	3658796	3714515	60645	98170000	114557415	94511204	82.5012
gw1_15689747_23478124	gw1	1777863	1816986	1	3718257	3756227	40344	98170000	114557415	94451743	82.4493
gw1_15689747_23478124	gw1	1714238	1762561	1	3758245	3802414	49203	98170000	114557415	94411755	82.4144
gw1_15689747_23478124	gw1	1645825	1699710	1	3802465	3856061	57045	98170000	114557415	94367535	82.3758
gw1_15689747_23478124	gw1	1596340	1630238	1	3858762	3885495	34391	98170000	114557415	94311238	82.3266
gw1_15689747_23478124	gw1	1029779	1062079	1	3893840	3924374	33089	98170000	114557415	94276160	82.296
gw1_15689747_23478124	gw1	1338716	1372822	1	3927041	3959411	34758	98170000	114557415	94242959	82.267
gw1_15689747_23478124	gw1	1407314	1527185	1	3966740	4074097	125562	98170000	114557415	94203260	82.2324
gw1_15689747_23478124	gw1	1547725	1574916	1	4080049	4105872	27644	98170000	114557415	94089951	82.1334
gw1_15689747_23478124	gw1	1013475	1025496	1	4100009	4110450	12051	98170000	114557415	94069991	82.116
gw1_15689747_23478124	gw1	967572	986270	1	4106818	4123268	19049	98170000	114557415	94063182	82.1101
gw1_15689747_23478124	gw1	998206	1011987	1	4110716	4123268	13837	98170000	114557415	94059284	82.1067
gw1_15689747_23478124	gw1	949348	956396	1	4127428	4134368	7399	98170000	114557415	94042572	82.0921
gw1_15689747_23478124	gw1	852914	948714	1	4136457	4227622	100404	98170000	114557415	94033543	82.0842
gw1_15689747_23478124	gw1	722375	850895	1	4231301	4354666	132931	98170000	114557415	93938699	82.0014
gw1_15689747_23478124	gw1	622560	655733	1	4381198	4416809	37702	98170000	114557415	93788802	81.8706
gw1_15689747_23478124	gw1	580807	598317	1	4422220	4438239	18032	98170000	114557415	93747780	81.8348
gw1_15689747_23478124	gw1	498090	546301	1	4443589	4490735	48865	98170000	114557415	93726411	81.8161
gw1_15689747_23478124	gw1	459228	470054	1	4499920	4510960	11162	98170000	114557415	93670080	81.7669
gw1_15689747_23478124	gw1	410826	448907	1	4513352	4541155	38699	98170000	114557415	93656648	81.7552
gw1_15689747_23478124	gw1	344269	399483	1	4544214	4578525	55829	98170000	114557415	93625786	81.7283
gw1_15689747_23478124	gw1	307799	326020	1	4582996	4598832	18724	98170000	114557415	93587004	81.6944
gw1_15689747_23478124	gw1	250424	306120	1	4602234	4657546	59654	98170000	114557415	93567766	81.6776
gw1_15689747_23478124	gw1	203365	209072	1	4667121	4674142	7185	98170000	114557415	93502879	81.621
gw1_15689747_23478124	gw1	185489	199635	1	4676234	4688912	14942	98170000	114557415	93493766	81.613
gw1_15689747_23478124	gw1	143873	153879	1	4696445	4704515	10073	98170000	114557415	93473555	81.5954
gw1_15689747_23478124	gw1	28146	102806	1	4717171	4772739	75712	98170000	114557415	93452829	81.5773
gw1_15689747_23478124	gw1	1721	23789	1	4773883	4795415	22882	98170000	114557415	93396117	81.5278
gw1_15689747_23478124	gw1	6274976	6306131	1	19539886	19571966	32962	98170000	114557415	78630114	68.6382
gw1_15689747_23478124	gw1	6308222	6334158	1	19582973	19610274	28432	98170000	114557415	78587027	68.6006
gw1_15689747_23478124	gw1	6336663	6376890	1	19619690	19663591	44526	98170000	114557415	78550310	68.5685
gw1_15689747_23478124	gw1	6383373	6595180	1	19668991	19872151	222393	98170000	114557415	78501009	68.5255
gw1_15689747_23478124	gw1	6598747	6617066	1	19878723	19897355	19257	98170000	114557415	78291277	68.3424
gw1_15689747_23478124	gw1	6621665	6745891	1	19903105	20029611	140134	98170000	114557415	78266895	68.3211
gw1_15689747_23478124	gw1	6757214	6813819	1	20050258	20118014	70943	98170000	114557415	78119742	68.1927
gw1_15689747_23478124	gw1	6839998	6854825	1	20130016	20145274	16453	98170000	114557415	78039984	68.123
gw1_15689747_23478124	gw1	6855007	6985803	1	20157842	20287152	136376	98170000	114557415	78012158	68.0987
gw1_15689747_23478124	gw1	6986445	7373886	1	20286266	20678470	404533	98170000	114557415	77883734	67.9866
gw1_15689747_23478124	gw1	7376611	7788350	1	20682581	21093913	426892	98170000	114557415	77487419	67.6407
gw10_19303093_19842830	gw10	414	29386	10	316030	342756	29603	860000	22017011	543970	2.47068
gw10_19303093_19842830	gw10	29680	48748	10	351746	372668	21295	860000	22017011	508254	2.30846
gw10_19303093_19842830	gw10	57247	154105	10	373618	474503	104325	860000	22017011	486382	2.20912
gw10_19303093_19842830	gw10	154665	309286	10	479220	630719	159494	860000	22017011	380780	1.72948
gw10_19303093_19842830	gw10	314648	351069	10	639540	676505	38690	860000	22017011	220460	1.00132
gw10_19303093_19842830	gw10	352034	539545	10	678782	867505	192833	860000	22017011	181218	0.823082
gw11_20986644_21509352	gw11	419946	434339	11	16356903	16369296	14548	20800000	21012354	4443097	21.1452
gw11_20986644_21509352	gw11	505967	522658	11	16729790	16747383	17829	20800000	21012354	4070210	19.3706
gw11_20986644_21509352	gw11	355935	376670	11	19506290	19526879	21530	20800000	21012354	1293710	6.1569
gw11_20986644_21509352	gw11	16340	286999	11	19626149	19897908	283628	20800000	21012354	1173851	5.58648
gw11_20986644_21509352	gw11	154	13211	11	19898989	19911529	13158	20800000	21012354	901011	4.28801
gw12_6356015_7992323	gw12	1390731	1631349	12	13135466	13374426	248445	770000	20435652	12365466	60.5093
gw12_6356015_7992323	gw12	1332188	1388256	12	13375448	13428906	56859	770000	20435652	12605448	61.6836
gw12_6356015_7992323	gw12	399398	1325809	12	13431198	14326621	946784	770000	20435652	12661198	61.9564
gw12_6356015_7992323	gw12	1291	44766	12	18625865	18669168	45441	770000	20435652	17855865	87.376
gw12_6356015_7992323	gw12	47229	155550	12	18672976	18794174	126101	770000	20435652	17902976	87.6066
gw12_6356015_7992323	gw12	166788	175579	12	18839598	18848809	9282	770000	20435652	18069598	88.4219
gw13_13574177_13722280	gw13	325	87059	13	16763057	16851453	92090	16750000	18281482	13057	0.071422
gw13_13574177_13722280	gw13	93832	123721	13	16852635	16881706	32197	16750000	18281482	102635	0.561415
gw13_14099239_15243036	gw13	1006302	1143733	13	6237555	6370257	142235	16750000	18281482	10512445	57.5032
gw13_14099239_15243036	gw13	1296	309424	13	17267583	17572968	322921	16750000	18281482	517583	2.83119
gw13_14099239_15243036	gw13	314082	385369	13	17578526	17644781	74525	16750000	18281482	828526	4.53205
gw13_14099239_15243036	gw13	395885	428093	13	17648917	17680573	33462	16750000	18281482	898917	4.91709
gw13_14099239_15243036	gw13	638436	644378	13	17762124	17768416	6437	16750000	18281482	1012124	5.53633
gw13_14099239_15243036	gw13	693694	708654	13	17792821	17804817	15149	16750000	18281482	1042821	5.70425
gw13_14099239_15243036	gw13	715784	868820	13	17808983	17959233	158720	16750000	18281482	1058983	5.79265
gw13_14099239_15243036	gw13	871930	908399	13	17960590	17995554	37987	16750000	18281482	1210590	6.62195
gw13_14099239_15243036	gw13	910208	948594	13	17996267	18033849	41300	16750000	18281482	1246267	6.8171
gw13_14099239_15243036	gw13	950238	986202	13	18034712	18070118	37010	16750000	18281482	1284712	7.0274
gw13_15413381_15607553	gw13	106	194164	13	6539369	6733768	201039	16750000	18281482	10210631	55.8523
gw14_7016453_7175115	gw14	168	158648	14	5560541	5718058	161003	1070000	16673467	4490541	26.9323
gw14_7443251_9703930	gw14	2133799	2260625	14	3224478	3349165	130478	1070000	16673467	2154478	12.9216
gw14_7443251_9703930	gw14	1820772	2126732	14	3349912	3653517	311661	1070000	16673467	2279912	13.6739
gw14_7443251_9703930	gw14	1537165	1820471	14	3663988	3942869	290341	1070000	16673467	2593988	15.5576
gw14_7443251_9703930	gw14	1291425	1533928	14	3944184	4186161	248027	1070000	16673467	2874184	17.2381
gw14_7443251_9703930	gw14	459	1136046	14	4187183	5295668	1158465	1070000	16673467	3117183	18.6955
gw15_5282837_7839589	gw15	28	669530	15	4994694	5648189	685066	13760000	14326562	8765306	61.1822
gw15_5282837_7839589	gw15	726309	760476	15	5644062	5676017	34453	13760000	14326562	8115938	56.6496
gw15_5282837_7839589	gw15	760768	2556713	15	5677049	7449486	1830328	13760000	14326562	8082951	56.4193
gw17_11771676_12624044	gw17	134783	851915	17	180669	896607	748107	700000	11687202	519331	4.44359
gw17_11771676_12624044	gw17	7378	124386	17	908233	1025970	121543	700000	11687202	208233	1.78172
gw17_11771676_12624044	gw17	29	6927	17	1028353	1035484	7264	700000	11687202	328353	2.80951
gw18_6079784_8833872	gw18	2421964	2753955	18	8865423	9182181	338997	480000	11044519	8385423	75.9238
gw18_6079784_8833872	gw18	2198014	2414649	18	9184146	9399031	221964	480000	11044519	8704146	78.8096
gw18_6079784_8833872	gw18	2067836	2195063	18	9401433	9508101	129296	480000	11044519	8921433	80.777
gw18_6079784_8833872	gw18	1994584	2066175	18	9508913	9573247	72869	480000	11044519	9028913	81.7502
gw18_6079784_8833872	gw18	1904725	1952631	18	9581198	9626589	49721	480000	11044519	9101198	82.4047
gw18_6079784_8833872	gw18	1408442	1426831	18	9679183	9696047	19060	480000	11044519	9199183	83.2918
gw18_6079784_8833872	gw18	1394964	1403533	18	9696893	9704073	8770	480000	11044519	9216893	83.4522
gw18_6079784_8833872	gw18	1374316	1390453	18	9704443	9718896	16521	480000	11044519	9224443	83.5205
gw18_6079784_8833872	gw18	1347175	1359714	18	9720129	9731461	12762	480000	11044519	9240129	83.6626
gw18_6079784_8833872	gw18	1251100	1267521	18	9749287	9761581	17472	480000	11044519	9269287	83.9266
gw18_6079784_8833872	gw18	1183760	1246647	18	9762855	9807789	63379	480000	11044519	9282855	84.0494
gw18_6079784_8833872	gw18	1158638	1164894	18	9816561	9822812	6362	480000	11044519	9336561	84.5357
gw18_6079784_8833872	gw18	1132426	1151253	18	9825591	9841673	19461	480000	11044519	9345591	84.6175
gw18_6079784_8833872	gw18	1089100	1126841	18	9843256	9873659	38122	480000	11044519	9363256	84.7774
gw18_6079784_8833872	gw18	1061213	1076077	18	9879341	9890941	15112	480000	11044519	9399341	85.1041
gw18_6079784_8833872	gw18	1026330	1043872	18	9894152	9909405	17741	480000	11044519	9414152	85.2382
gw18_6079784_8833872	gw18	1011719	1021495	18	9911034	9920724	9842	480000	11044519	9431034	85.3911
gw18_6079784_8833872	gw18	987999	998973	18	9924659	9935258	11730	480000	11044519	9444659	85.5144
gw18_6079784_8833872	gw18	936694	954752	18	9947588	9962429	18176	480000	11044519	9467588	85.722
gw18_6079784_8833872	gw18	870009	925376	18	9964500	9998120	56721	480000	11044519	9484500	85.8752
gw18_6079784_8833872	gw18	824237	862516	18	10000374	10028868	38475	480000	11044519	9520374	86.2
gw18_6079784_8833872	gw18	715260	822502	18	10029116	10113408	108344	480000	11044519	9549116	86.4602
gw18_6079784_8833872	gw18	680381	707757	18	10113583	10132268	27730	480000	11044519	9633583	87.225
gw18_6079784_8833872	gw18	558492	665053	18	10134019	10214830	108159	480000	11044519	9654019	87.41
gw18_6079784_8833872	gw18	336096	540237	18	10217727	10402297	210124	480000	11044519	9737727	88.168
gw18_6079784_8833872	gw18	229171	330483	18	10403848	10482496	103758	480000	11044519	9923848	89.8531
gw18_6079784_8833872	gw18	176737	223808	18	10484163	10528421	48369	480000	11044519	10004163	90.5803
gw18_6079784_8833872	gw18	6978	169634	18	10530240	10691213	169112	480000	11044519	10050240	90.9975
gw1A_23592559_30616953	gw1A	6422967	7024374	1A	43107423	43692849	617766	62530000	70430603	19422577	27.5769
gw1A_23592559_30616953	gw1A	6394508	6421655	1A	43693098	43712065	27367	62530000	70430603	18836902	26.7453
gw1A_23592559_30616953	gw1A	6330719	6386673	1A	43712490	43764897	57107	62530000	70430603	18817510	26.7178
gw1A_23592559_30616953	gw1A	5890752	6325588	1A	43767999	44189415	446575	62530000	70430603	18762001	26.639
gw1A_23592559_30616953	gw1A	5795831	5888269	1A	44189578	44263755	94414	62530000	70430603	18340422	26.0404
gw1A_23592559_30616953	gw1A	5767366	5787136	1A	44271211	44291305	23280	62530000	70430603	18258789	25.9245
gw1A_23592559_30616953	gw1A	5568575	5760159	1A	44291951	44475725	197434	62530000	70430603	18238049	25.8951
gw1A_23592559_30616953	gw1A	5252034	5560219	1A	44476742	44767148	314395	62530000	70430603	18053258	25.6327
gw1A_23592559_30616953	gw1A	5016822	5249448	1A	44772186	44990914	238232	62530000	70430603	17757814	25.2132
gw1A_23592559_30616953	gw1A	4816470	5012049	1A	44991937	45182411	202026	62530000	70430603	17538063	24.9012
gw1A_23592559_30616953	gw1A	4674468	4814983	1A	45187000	45317577	143046	62530000	70430603	17343000	24.6242
gw1A_23592559_30616953	gw1A	4650690	4673727	1A	45319739	45342961	23624	62530000	70430603	17210261	24.4358
gw1A_23592559_30616953	gw1A	4601796	4650657	1A	45344392	45392136	50282	62530000	70430603	17185608	24.4008
gw1A_23592559_30616953	gw1A	4574414	4587814	1A	45394078	45407120	13508	62530000	70430603	17135922	24.3302
gw1A_23592559_30616953	gw1A	4588250	4596402	1A	45407027	45414565	8273	62530000	70430603	17122973	24.3118
gw1A_23592559_30616953	gw1A	4470611	4577362	1A	45413478	45514190	109094	62530000	70430603	17116522	24.3027
gw1A_23592559_30616953	gw1A	4366919	4468983	1A	45514554	45610764	104216	62530000	70430603	17015446	24.1592
gw1A_23592559_30616953	gw1A	4344650	4364975	1A	45611108	45621939	20463	62530000	70430603	16918892	24.0221
gw1A_23592559_30616953	gw1A	4038865	4341836	1A	45623046	45916735	308935	62530000	70430603	16906954	24.0051
gw1A_23592559_30616953	gw1A	4017759	4029848	1A	45918275	45930496	12984	62530000	70430603	16611725	23.5859
gw1A_23592559_30616953	gw1A	3982537	4013350	1A	45930842	45959663	31113	62530000	70430603	16599158	23.5681
gw1A_23592559_30616953	gw1A	3655638	3925109	1A	45976953	46228560	275665	62530000	70430603	16553047	23.5026
gw1A_23592559_30616953	gw1A	3562423	3655396	1A	46246420	46336674	95231	62530000	70430603	16283580	23.12
gw1A_23592559_30616953	gw1A	3547647	3557129	1A	46340201	46348369	9577	62530000	70430603	16189799	22.9869
gw1A_23592559_30616953	gw1A	3320334	3435903	1A	46349278	46452109	117333	62530000	70430603	16180722	22.974
gw1A_23592559_30616953	gw1A	3223692	3296285	1A	46454220	46524909	73965	62530000	70430603	16075780	22.825
gw1A_23592559_30616953	gw1A	2709582	3219864	1A	46527425	47004878	523600	62530000	70430603	16002575	22.7211
gw1A_23592559_30616953	gw1A	2662028	2706454	1A	47005979	47047677	46001	62530000	70430603	15524021	22.0416
gw1A_23592559_30616953	gw1A	2616797	2633966	1A	47078074	47097642	19889	62530000	70430603	15451926	21.9392
gw1A_23592559_30616953	gw1A	2496340	2614242	1A	47098237	47213095	122152	62530000	70430603	15431763	21.9106
gw1A_23592559_30616953	gw1A	2394033	2475290	1A	47214106	47281326	82546	62530000	70430603	15315894	21.7461
gw1A_23592559_30616953	gw1A	1932175	2390049	1A	47282050	47689898	467747	62530000	70430603	15247950	21.6496
gw1A_23592559_30616953	gw1A	1749882	1904549	1A	47697057	47841470	156444	62530000	70430603	14832943	21.0604
gw1A_23592559_30616953	gw1A	536872	1742274	1A	47844556	49024602	1234805	62530000	70430603	14685444	20.8509
gw1A_23592559_30616953	gw1A	206616	533438	1A	49025772	49350574	335408	62530000	70430603	13504228	19.1738
gw1A_23592559_30616953	gw1A	-	203309	1A	49351212	49538618	206811	62530000	70430603	13178788	18.7117
gw1A_4674_3771263	gw1A	3673951	3766500	1A	49723256	49815562	98985	62530000	70430603	12806744	18.1835
gw1A_4674_3771263	gw1A	3631547	3652091	1A	49821156	49839634	21593	62530000	70430603	12708844	18.0445
gw1A_4674_3771263	gw1A	3490775	3616794	1A	49844718	49957667	130544	62530000	70430603	12685282	18.011
gw1A_4674_3771263	gw1A	3478389	3483981	1A	49957800	49963393	5677	62530000	70430603	12572200	17.8505
gw1A_4674_3771263	gw1A	3385216	3467211	1A	49963558	50040455	84295	62530000	70430603	12566442	17.8423
gw1A_4674_3771263	gw1A	3342607	3370476	1A	50042365	50063427	28737	62530000	70430603	12487635	17.7304
gw1A_4674_3771263	gw1A	3333552	3341671	1A	50068563	50075959	8242	62530000	70430603	12461437	17.6932
gw1A_4674_3771263	gw1A	3319110	3333490	1A	50084750	50098488	14634	62530000	70430603	12445250	17.6702
gw1A_4674_3771263	gw1A	3127060	3305676	1A	50100304	50273059	183594	62530000	70430603	12429696	17.6481
gw1A_4674_3771263	gw1A	3106221	3115642	1A	50274591	50283413	9685	62530000	70430603	12255409	17.4007
gw1A_4674_3771263	gw1A	3044248	3096044	1A	50284527	50331291	53374	62530000	70430603	12245473	17.3866
gw1A_4674_3771263	gw1A	2814086	3038430	1A	50333093	50524062	229088	62530000	70430603	12196907	17.3176
gw1A_4674_3771263	gw1A	2619905	2812573	1A	50524539	50712457	197207	62530000	70430603	12005461	17.0458
gw1A_4674_3771263	gw1A	2584543	2597840	1A	50751185	50763107	14158	62530000	70430603	11778815	16.724
gw1A_4674_3771263	gw1A	2555742	2582042	1A	50764434	50790876	26966	62530000	70430603	11765566	16.7052
gw1A_4674_3771263	gw1A	2515435	2553097	1A	50791869	50829164	38412	62530000	70430603	11738131	16.6662
gw1A_4674_3771263	gw1A	1933189	2512228	1A	50845465	51407827	592332	62530000	70430603	11684535	16.5901
gw1A_4674_3771263	gw1A	1799110	1923323	1A	51407955	51526333	125704	62530000	70430603	11122045	15.7915
gw1A_4674_3771263	gw1A	1758248	1791004	1A	51526645	51558130	33065	62530000	70430603	11003355	15.623
gw1A_4674_3771263	gw1A	1680125	1741470	1A	51560697	51618138	62074	62530000	70430603	10969303	15.5746
gw1A_4674_3771263	gw1A	1667081	1678873	1A	51626103	51637233	11909	62530000	70430603	10903897	15.4818
gw1A_4674_3771263	gw1A	1532148	1660302	1A	51642755	51765357	133080	62530000	70430603	10887245	15.4581
gw1A_4674_3771263	gw1A	965576	1513673	1A	51767578	52296516	559954	62530000	70430603	10762422	15.2809
gw1A_4674_3771263	gw1A	704007	963102	1A	52300071	52536410	263248	62530000	70430603	10229929	14.5248
gw1A_4674_3771263	gw1A	352	701893	1A	52537363	53227624	726063	62530000	70430603	9992637	14.1879
gw2_54537375_59262130	gw2	7458	41280	2	52731377	52765674	35221	76290000	150688799	23558623	15.634
gw2_54537375_59262130	gw2	46352	80680	2	52766857	52798404	34950	76290000	150688799	23523143	15.6104
gw2_54537375_59262130	gw2	88218	639138	2	52798690	53335586	567728	76290000	150688799	23491310	15.5893
gw2_54537375_59262130	gw2	666700	803337	2	53359311	53492790	141474	76290000	150688799	22930689	15.2172
gw2_54537375_59262130	gw2	805771	867191	2	53498985	53557807	62295	76290000	150688799	22791015	15.1246
gw2_54537375_59262130	gw2	875450	883153	2	53567616	53575852	8578	76290000	150688799	22722384	15.079
gw2_54537375_59262130	gw2	883429	961791	2	53578129	53644665	81750	76290000	150688799	22711871	15.072
gw2_54537375_59262130	gw2	962004	1072939	2	53651473	53760016	115011	76290000	150688799	22638527	15.0234
gw2_54537375_59262130	gw2	1076042	1088199	2	53761877	53773973	12333	76290000	150688799	22528123	14.9501
gw2_54537375_59262130	gw2	1094213	1183390	2	53781124	53869586	92359	76290000	150688799	22508876	14.9373
gw2_54537375_59262130	gw2	1194443	1202844	2	54004572	54012900	8542	76290000	150688799	22285428	14.789
gw2_54537375_59262130	gw2	1206937	1272747	2	54014075	54068899	66814	76290000	150688799	22275925	14.7827
gw2_54537375_59262130	gw2	1279687	1289603	2	54069100	54078400	9983	76290000	150688799	22220900	14.7462
gw2_54537375_59262130	gw2	1297106	1312998	2	54082344	54094668	16159	76290000	150688799	22207656	14.7374
gw2_54537375_59262130	gw2	1325754	1476836	2	54101518	54252978	159998	76290000	150688799	22188482	14.7247
gw2_54537375_59262130	gw2	1480477	1579255	2	54255541	54353011	102458	76290000	150688799	22034459	14.6225
gw2_54537375_59262130	gw2	1582856	1680822	2	54358310	54451371	99788	76290000	150688799	21931690	14.5543
gw2_54537375_59262130	gw2	1696482	1715822	2	54461957	54481608	20013	76290000	150688799	21828043	14.4855
gw2_54537375_59262130	gw2	1728553	1737395	2	54497121	54505562	8915	76290000	150688799	21792879	14.4622
gw2_54537375_59262130	gw2	1739459	1840075	2	54508479	54612901	108803	76290000	150688799	21781521	14.4546
gw2_54537375_59262130	gw2	1865714	1879796	2	54618965	54631440	14607	76290000	150688799	21671035	14.3813
gw2_54537375_59262130	gw2	1897447	1946500	2	54637863	54683575	55645	76290000	150688799	21652137	14.3688
gw2_54537375_59262130	gw2	2010523	2072032	2	54694185	54752895	66002	76290000	150688799	21595815	14.3314
gw2_54537375_59262130	gw2	2075597	2090667	2	54784035	54796913	15297	76290000	150688799	21505965	14.2718
gw2_54537375_59262130	gw2	3442687	3481986	2	54804367	54841975	39733	76290000	150688799	21485633	14.2583
gw2_54537375_59262130	gw2	3415067	3436443	2	54844476	54866625	22530	76290000	150688799	21445524	14.2317
gw2_54537375_59262130	gw2	3387858	3403238	2	54873026	54886272	15629	76290000	150688799	21416974	14.2127
gw2_54537375_59262130	gw2	3352797	3382258	2	54894306	54923532	30488	76290000	150688799	21395694	14.1986
gw2_54537375_59262130	gw2	3246507	3352568	2	54925053	55009499	107724	76290000	150688799	21364947	14.1782
gw2_54537375_59262130	gw2	3218895	3232602	2	55027218	55044025	17148	76290000	150688799	21262782	14.1104
gw2_54537375_59262130	gw2	3176638	3217622	2	55048541	55094256	47885	76290000	150688799	21241459	14.0962
gw2_54537375_59262130	gw2	3112966	3175319	2	55098026	55154606	66786	76290000	150688799	21191974	14.0634
gw2_54537375_59262130	gw2	3066863	3082489	2	55191660	55205314	16316	76290000	150688799	21098340	14.0013
gw2_54537375_59262130	gw2	3029617	3052682	2	55212207	55232599	23164	76290000	150688799	21077793	13.9876
gw2_54537375_59262130	gw2	2963150	3024374	2	55237506	55297182	62256	76290000	150688799	21052494	13.9708
gw2_54537375_59262130	gw2	2924706	2932418	2	55322627	55331261	9311	76290000	150688799	20967373	13.9144
gw2_54537375_59262130	gw2	2878012	2900711	2	55335645	55357599	23282	76290000	150688799	20954355	13.9057
gw2_54537375_59262130	gw2	2569213	2583110	2	73238479	73256445	18505	76290000	150688799	3051521	2.02505
gw2_54537375_59262130	gw2	2613313	2635529	2	73264623	73283160	23358	76290000	150688799	3025377	2.0077
gw2_54537375_59262130	gw2	2647437	2663790	2	73297514	73312116	16543	76290000	150688799	2992486	1.98587
gw2_54537375_59262130	gw2	2701742	2718797	2	73345624	73364159	18795	76290000	150688799	2944376	1.95394
gw2_54537375_59262130	gw2	2765643	2794639	2	73373031	73400756	29596	76290000	150688799	2916969	1.93576
gw2_54537375_59262130	gw2	2326642	2394157	2	73443930	73510420	72074	76290000	150688799	2846070	1.88871
gw2_54537375_59262130	gw2	2276255	2304399	2	73525415	73551554	29192	76290000	150688799	2764585	1.83463
gw2_54537375_59262130	gw2	2246170	2274447	2	73555328	73589583	34902	76290000	150688799	2734672	1.81478
gw2_54537375_59262130	gw2	2215924	2240561	2	73598474	73623407	26969	76290000	150688799	2691526	1.78615
gw2_54537375_59262130	gw2	2160723	2200793	2	73636969	73678113	42184	76290000	150688799	2653031	1.7606
gw2_54537375_59262130	gw2	2138983	2149588	2	73687872	73698527	10892	76290000	150688799	2602128	1.72682
gw2_54537375_59262130	gw2	3541361	3549351	2	73704993	73713014	8475	76290000	150688799	2585007	1.71546
gw2_54537375_59262130	gw2	3552171	3575881	2	73715040	73742348	28496	76290000	150688799	2574960	1.70879
gw2_54537375_59262130	gw2	3585048	3600803	2	73762354	73775779	15921	76290000	150688799	2527646	1.67739
gw2_54537375_59262130	gw2	3610313	3634811	2	73788001	73810914	25943	76290000	150688799	2501999	1.66037
gw2_54537375_59262130	gw2	3646913	3661455	2	73816305	73832932	16938	76290000	150688799	2473695	1.64159
gw2_54537375_59262130	gw2	3672173	3681155	2	73839810	73848097	9064	76290000	150688799	2450190	1.62599
gw2_54537375_59262130	gw2	3681938	3736719	2	73853989	73916458	63722	76290000	150688799	2436011	1.61658
gw2_54537375_59262130	gw2	4691325	4707721	2	74104930	74121187	16644	76290000	150688799	2185070	1.45005
gw2_54537375_59262130	gw2	4658927	4677111	2	74126312	74143308	18633	76290000	150688799	2163688	1.43587
gw2_54537375_59262130	gw2	4616325	4654244	2	74147300	74178815	39140	76290000	150688799	2142700	1.42194
gw2_54537375_59262130	gw2	4575951	4584065	2	74195989	74204801	8941	76290000	150688799	2094011	1.38963
gw2_54537375_59262130	gw2	4502214	4530429	2	74235296	74268241	37495	76290000	150688799	2054704	1.36354
gw2_54537375_59262130	gw2	4461899	4498003	2	74278675	74315605	37952	76290000	150688799	2011325	1.33475
gw2_54537375_59262130	gw2	4440743	4458897	2	74328390	74348103	20842	76290000	150688799	1961610	1.30176
gw2_54537375_59262130	gw2	4384404	4434833	2	74351651	74410581	59642	76290000	150688799	1938349	1.28633
gw2_54537375_59262130	gw2	4271090	4355717	2	74432008	74513553	88920	76290000	150688799	1857992	1.233
gw2_54537375_59262130	gw2	4258451	4269248	2	74516877	74527774	11266	76290000	150688799	1773123	1.17668
gw2_54537375_59262130	gw2	4214357	4256228	2	74536943	74577464	43644	76290000	150688799	1753057	1.16336
gw2_54537375_59262130	gw2	4179130	4209502	2	74579799	74611676	33299	76290000	150688799	1710201	1.13492
gw2_54537375_59262130	gw2	4053585	4173740	2	74615976	74740436	131908	76290000	150688799	1674024	1.11091
gw2_54537375_59262130	gw2	3987014	4013138	2	74745135	74773128	35049	76290000	150688799	1544865	1.0252
gw2_60234161_61533451	gw2	1260331	1296644	2	71083875	71117078	37006	76290000	150688799	5206125	3.45489
gw2_60234161_61533451	gw2	878834	1259427	2	71124213	71506599	394075	76290000	150688799	5165787	3.42812
gw2_60234161_61533451	gw2	769852	873125	2	71508774	71610452	105119	76290000	150688799	4781226	3.17291
gw2_60234161_61533451	gw2	31911	760739	2	71616801	72340625	756947	76290000	150688799	4673199	3.10123
gw2_60234161_61533451	gw2	82	28876	2	72341872	72371064	31532	76290000	150688799	3948128	2.62005
gw20_27354_721651	gw20	302980	323471	20	1435535	1456486	21808	1910000	15678767	474465	3.02616
gw20_27354_721651	gw20	226700	307481	20	1452707	1536340	85046	1910000	15678767	457293	2.91664
gw20_27354_721651	gw20	203157	216400	20	1553147	1568981	15930	1910000	15678767	356853	2.27603
gw20_27354_721651	gw20	166817	201285	20	1571401	1605529	34793	1910000	15678767	338599	2.1596
gw20_27354_721651	gw20	37065	166461	20	1606571	1743777	139789	1910000	15678767	303429	1.93529
gw20_27354_721651	gw20	343857	449985	20	1749563	1858801	117454	1910000	15678767	160437	1.02328
gw20_27354_721651	gw20	451100	489034	20	1863223	1902690	41229	1910000	15678767	46777	0.298346
gw20_27354_721651	gw20	498566	522530	20	1926112	1951677	26433	1910000	15678767	16112	0.102763
gw20_27354_721651	gw20	532416	638760	20	1966930	2082427	120526	1910000	15678767	56930	0.363103
gw20_27354_721651	gw20	642535	692927	20	2088331	2145666	58444	1910000	15678767	178331	1.1374
gw20_27354_721651	gw20	688313	694113	20	2141686	2148125	6608	1910000	15678767	231686	1.47771
gw20_5852254_6671670	gw20	39	663615	20	5638758	6289718	681983	1910000	15678767	3728758	23.7822
gw20_5852254_6671670	gw20	666741	819320	20	6291512	6438960	155650	1910000	15678767	4381512	27.9455
gw21_3275121_3731689	gw21	20	40851	21	2093497	2132847	41313	220000	8891563	1873497	21.0705
gw21_3275121_3731689	gw21	77742	456550	21	2134503	2510050	389294	220000	8891563	1914503	21.5317
gw22_5214430_5775824	gw22	453331	560469	22	5242789	5340628	109275	3100000	5497289	2142789	38.979
gw22_5214430_5775824	gw22	417203	445622	22	5342710	5369192	28896	3100000	5497289	2242710	40.7967
gw22_5214430_5775824	gw22	361856	412419	22	5372445	5421744	51612	3100000	5497289	2272445	41.3376
gw22_5214430_5775824	gw22	278872	355257	22	5425826	5496348	78254	3100000	5497289	2325826	42.3086
gw23_4135459_4774426	gw23	3	142649	23	2592169	2734730	152198	680000	6829922	1912169	27.9969
gw23_4135459_4774426	gw23	143272	433110	23	2735985	3018801	299522	680000	6829922	2055985	30.1026
gw23_4135459_4774426	gw23	492265	628426	23	3018838	3153818	141359	680000	6829922	2338838	34.244
gw24_3468239_4001782	gw24	516131	533537	24	569373	586935	18367	7890000	7666385	7320627	95.4899
gw24_3468239_4001782	gw24	265483	504787	24	589176	821910	249126	7890000	7666385	7300824	95.2316
gw24_3468239_4001782	gw24	130900	262752	24	826197	961214	139682	7890000	7666385	7063803	92.1399
gw24_3468239_4001782	gw24	8661	122703	24	961261	1080447	122191	7890000	7666385	6928739	90.3782
gw25_5185626_5473966	gw25	87123	102734	25	80872	96468	15948	30000	3022303	50872	1.68322
gw25_5185626_5473966	gw25	117760	288219	25	103080	270949	175109	30000	3022303	73080	2.41802
gw26_4153299_5549635	gw26	1359505	1383454	26	5441118	5464800	25147	200000	6859188	5241118	76.4102
gw26_4153299_5549635	gw26	1335294	1360319	26	5465777	5493715	28835	200000	6859188	5265777	76.7697
gw26_4153299_5549635	gw26	1013351	1293690	26	5541653	5813472	296184	200000	6859188	5341653	77.8759
gw26_4153299_5549635	gw26	687863	1011072	26	5817525	6142486	332012	200000	6859188	5617525	81.8978
gw26_4153299_5549635	gw26	515317	655619	26	6161230	6304641	147608	200000	6859188	5961230	86.9087
gw26_4153299_5549635	gw26	501646	509971	26	6309235	6317787	9104	200000	6859188	6109235	89.0664
gw26_4153299_5549635	gw26	442080	499881	26	6320919	6376520	60353	200000	6859188	6120919	89.2368
gw26_4153299_5549635	gw26	120173	423342	26	6378054	6672965	318751	200000	6859188	6178054	90.0698
gw26_4153299_5549635	gw26	105593	117039	26	6702786	6714185	11618	200000	6859188	6502786	94.804
gw26_4153299_5549635	gw26	95013	103914	26	6721612	6730254	8982	200000	6859188	6521612	95.0785
gw26_4153299_5549635	gw26	179	92207	26	6732532	6824683	96316	200000	6859188	6532532	95.2377
gw27_41621_541081	gw27	5755	16620	27	NO KNOWN CENTROMERE	4290095	11402		5426597
gw27_41621_541081	gw27	70914	174756	27	NO KNOWN CENTROMERE	4629659	112307		5426597
gw27_41621_541081	gw27	177174	234783	27	NO KNOWN CENTROMERE	4689666	59800		5426597
gw27_41621_541081	gw27	243516	260231	27	NO KNOWN CENTROMERE	4718063	17081		5426597
gw27_41621_541081	gw27	266191	485858	27	NO KNOWN CENTROMERE	4934115	230721		5426597
gw28_1822776_2522648	gw28	1836	185420	28	4880051	5061592	191021	290000	6094608	4590051	75.3133
gw28_1822776_2522648	gw28	188191	296239	28	5063402	5166081	112744	290000	6094608	4773402	78.3217
gw28_1822776_2522648	gw28	300208	348063	28	5168219	5215478	49242	290000	6094608	4878219	80.0416
gw28_1822776_2522648	gw28	343204	443911	28	5211235	5312950	105677	290000	6094608	4921235	80.7474
gw28_1822776_2522648	gw28	467858	510740	28	5332127	5376635	46018	290000	6094608	5042127	82.7309
gw28_1822776_2522648	gw28	541204	545377	28	5406286	5410470	4228	290000	6094608	5116286	83.9477
gw28_1822776_2522648	gw28	547449	635032	28	5413228	5499577	90431	290000	6094608	5123228	84.0616
gw28_1822776_2522648	gw28	643118	655797	28	5508149	5521970	14036	290000	6094608	5218149	85.6191
gw28_1822776_2522648	gw28	663030	699805	28	5533798	5574455	41468	290000	6094608	5243798	86.04
gw3_101192949_103495514	gw3	1785812	2301680	3	85531899	86009753	531340	40340000	113228359	45191899	39.9122
gw3_101192949_103495514	gw3	1766453	1777286	3	86013304	86024055	10927	40340000	113228359	45673304	40.3373
gw3_101192949_103495514	gw3	1739044	1761869	3	86023547	86046624	23550	40340000	113228359	45683547	40.3464
gw3_101192949_103495514	gw3	1716898	1738349	3	86046755	86067976	21669	40340000	113228359	45706755	40.3669
gw3_101192949_103495514	gw3	1228518	1490388	3	93589793	93849750	267207	40340000	113228359	53249793	47.0287
gw3_101192949_103495514	gw3	287	1227413	3	94464159	95671111	1257900	40340000	113228359	54124159	47.8009
gw3_101192949_103495514	gw3	1499630	1514979	3	109607416	109622542	15851	40340000	113228359	69267416	61.175
gw3_104554714_108279595	gw3	3650800	3722516	3	90255453	90315963	74096	40340000	113228359	49915453	44.0839
gw3_104554714_108279595	gw3	3595505	3646205	3	90319803	90367275	52595	40340000	113228359	49979803	44.1407
gw3_104554714_108279595	gw3	3428308	3588879	3	90367555	90526578	165320	40340000	113228359	50027555	44.1829
gw3_104554714_108279595	gw3	3361422	3426485	3	90525731	90590324	67923	40340000	113228359	50185731	44.3226
gw3_104554714_108279595	gw3	3334837	3359814	3	90590981	90614648	25282	40340000	113228359	50250981	44.3802
gw3_104554714_108279595	gw3	3274946	3294390	3	90629154	90651483	22688	40340000	113228359	50289154	44.4139
gw3_104554714_108279595	gw3	3204819	3251955	3	90657342	90688063	47555	40340000	113228359	50317342	44.4388
gw3_104554714_108279595	gw3	3170497	3195741	3	90690876	90714461	25906	40340000	113228359	50350876	44.4684
gw3_104554714_108279595	gw3	3130956	3159185	3	90717784	90741530	29558	40340000	113228359	50377784	44.4922
gw3_104554714_108279595	gw3	3117119	3129780	3	90741959	90754023	12842	40340000	113228359	50401959	44.5135
gw3_104554714_108279595	gw3	3098699	3105765	3	90754191	90760381	7166	40340000	113228359	50414191	44.5244
gw3_104554714_108279595	gw3	2935489	3095313	3	90762264	90894414	162866	40340000	113228359	50422264	44.5315
gw3_104554714_108279595	gw3	2544380	2931705	3	90896867	91263766	394916	40340000	113228359	50556867	44.6504
gw3_104554714_108279595	gw3	2409411	2534457	3	91268562	91390689	130241	40340000	113228359	50928562	44.9786
gw3_104554714_108279595	gw3	2170656	2407022	3	91391432	91628350	245110	40340000	113228359	51051432	45.0871
gw3_104554714_108279595	gw3	711127	2170299	3	91630237	93075797	1522423	40340000	113228359	51290237	45.298
gw3_104554714_108279595	gw3	455749	710075	3	93076577	93327304	264342	40340000	113228359	52736577	46.5754
gw3_104554714_108279595	gw3	277389	451499	3	93328387	93496056	177389	40340000	113228359	52988387	46.7978
gw3_104554714_108279595	gw3	249768	273819	3	93497113	93520104	24529	40340000	113228359	53157113	46.9468
gw3_104554714_108279595	gw3	221360	245931	3	93521645	93545118	24834	40340000	113228359	53181645	46.9685
gw4_14837641_16117455	gw4	85	18256	4	61166810	61184127	18655	16820000	71552918	44346810	61.9776
gw4_14837641_16117455	gw4	206653	1279772	4	63105324	64153798	1093177	16820000	71552918	46285324	64.6868
gw4_20930552_23610800	gw4	2123874	2680142	4	54650189	55223921	597706	16820000	71552918	37830189	52.8702
gw4_20930552_23610800	gw4	2115367	2120940	4	55225394	55231001	5704	16820000	71552918	38405394	53.6741
gw4_20930552_23610800	gw4	2015857	2114385	4	55245105	55354997	114433	16820000	71552918	38425105	53.7017
gw4_20930552_23610800	gw4	1972805	2015303	4	55367564	55410572	45589	16820000	71552918	38547564	53.8728
gw4_20930552_23610800	gw4	1960665	1970648	4	55414827	55424752	10135	16820000	71552918	38594827	53.9389
gw4_20930552_23610800	gw4	1937829	1957436	4	55428670	55451111	22832	16820000	71552918	38608670	53.9582
gw4_20930552_23610800	gw4	1917015	1935102	4	55457321	55482153	25626	16820000	71552918	38637321	53.9982
gw4_20930552_23610800	gw4	1892230	1908982	4	55484356	55502494	18347	16820000	71552918	38664356	54.036
gw4_20930552_23610800	gw4	1853096	1888724	4	55503341	55536960	36426	16820000	71552918	38683341	54.0626
gw4_20930552_23610800	gw4	1832784	1850315	4	55547290	55564448	18611	16820000	71552918	38727290	54.124
gw4_20930552_23610800	gw4	1819770	1831289	4	55567397	55580296	13073	16820000	71552918	38747397	54.1521
gw4_20930552_23610800	gw4	1737917	1790003	4	55594236	55648297	57098	16820000	71552918	38774236	54.1896
gw4_20930552_23610800	gw4	1635481	1706812	4	55654206	55723788	74784	16820000	71552918	38834206	54.2734
gw4_20930552_23610800	gw4	1445814	1623799	4	55727538	55885190	189157	16820000	71552918	38907538	54.3759
gw4_20930552_23610800	gw4	1383330	1394805	4	55958684	55970610	12119	16820000	71552918	39138684	54.6989
gw4_20930552_23610800	gw4	1408109	1419586	4	55958684	55970610	12121	16820000	71552918	39138684	54.6989
gw4_20930552_23610800	gw4	1248671	1382895	4	55972387	56106703	139398	16820000	71552918	39152387	54.7181
gw4_20930552_23610800	gw4	115	181337	4	59645879	59828596	194232	16820000	71552918	42825879	59.852
gw4_20930552_23610800	gw4	678113	724847	4	64154542	64199208	47519	16820000	71552918	47334542	66.1532
gw4_20930552_23610800	gw4	735728	1105213	4	64206862	64550398	377065	16820000	71552918	47386862	66.2263
gw4_20930552_23610800	gw4	1125255	1156932	4	64558708	64587305	31971	16820000	71552918	47738708	66.718
gw4_20930552_23610800	gw4	1158744	1215200	4	64587665	64639087	57146	16820000	71552918	47767665	66.7585
gw4_5295912_5438270	gw4	149	142205	4	68246423	68385805	146525	16820000	71552918	51426423	71.8719
gw4A_379058_730094	gw4A	155	73231	4A	14706985	14781581	80304	19790000	19824313	5083015	25.6403
gw4A_379058_730094	gw4A	76303	128165	4A	14787568	14841282	56152	19790000	19824313	5002432	25.2338
gw4A_379058_730094	gw4A	124614	351010	4A	14836948	15069901	240515	19790000	19824313	4953052	24.9847
gw5_10095304_10956815	gw5	418	291460	5	9775343	10068410	303369	260000	62005366	9515343	15.346
gw5_10095304_10956815	gw5	297852	861418	5	10069485	10627240	577248	260000	62005366	9809485	15.8204
gw6_34584054_35259663	gw6	335356	363991	6	28437	53798	32498	890000	35665034	861563	2.41571
gw6_34584054_35259663	gw6	364394	389293	6	55448	79249	27133	890000	35665034	834552	2.33997
gw6_34584054_35259663	gw6	425693	446795	6	120390	146853	26974	890000	35665034	769610	2.15788
gw6_34584054_35259663	gw6	451186	476276	6	160388	187432	31564	890000	35665034	729612	2.04573
gw6_34584054_35259663	gw6	495299	505909	6	199575	210865	11506	890000	35665034	690425	1.93586
gw6_34584054_35259663	gw6	514295	562482	6	217656	269481	52464	890000	35665034	672344	1.88516
gw6_34584054_35259663	gw6	586112	594195	6	284775	293096	8852	890000	35665034	605225	1.69697
gw6_34584054_35259663	gw6	598005	614820	6	298469	316512	18387	890000	35665034	591531	1.65857
gw6_34584054_35259663	gw6	616624	640309	6	319097	338118	24068	890000	35665034	570903	1.60074
gw6_34584054_35259663	gw6	643567	675550	6	339605	368543	34031	890000	35665034	550395	1.54323
gw6_34584054_35259663	gw6	9	312903	6	2676741	2980402	327998	890000	35665034	1786741	5.00978
gw7_40285518_41004802	gw7	347	16112	7	1536822	1551759	16452	4650000	38060014	3113178	8.17966
gw7_40285518_41004802	gw7	18420	485352	7	1555675	2018736	482161	4650000	38060014	3094325	8.13012
gw7_40285518_41004802	gw7	491078	691190	7	2019980	2221687	211366	4650000	38060014	2630020	6.91019
gw7_40285518_41004802	gw7	693990	703220	7	2226275	2235285	9363	4650000	38060014	2423725	6.36817
gw8_399852_757312	gw8	23	357358	8	30107035	30474589	379094	1380000	32610028	28727035	88.0926
gw9_18659213_19160528	gw9	195	379119	9	301131	684186	411547	960000	25575665	658869	2.57616
gw9_18659213_19160528	gw9	383182	478771	9	685339	779756	97553	960000	25575665	274661	1.07392
gw9_18659213_19160528	gw9	481042	500463	9	782746	802654	20426	960000	25575665	177254	0.693057
gwZ_68372986_73749599	gwZ	3202788	3227685	Z	17465475	17489691	25841	27510000	75459706	10044525	13.3111
gwZ_68372986_73749599	gwZ	3109167	3196150	Z	17490722	17575762	93015	27510000	75459706	10019278	13.2777
gwZ_68372986_73749599	gwZ	2126710	2149934	Z	17612759	17636158	23785	27510000	75459706	9897241	13.1159
gwZ_68372986_73749599	gwZ	3281024	3296456	Z	17616387	17631838	15960	27510000	75459706	9893613	13.1111
gwZ_68372986_73749599	gwZ	2159636	2180066	Z	17639383	17658281	20691	27510000	75459706	9870617	13.0806
gwZ_68372986_73749599	gwZ	3038292	3058683	Z	22880234	22904632	25958	27510000	75459706	4629766	6.13541
gwZ_68372986_73749599	gwZ	2978047	3041178	Z	22901148	22961211	64093	27510000	75459706	4608852	6.1077
gwZ_68372986_73749599	gwZ	2951070	2974804	Z	22963402	22982945	24090	27510000	75459706	4546598	6.0252
gwZ_68372986_73749599	gwZ	2900522	2920432	Z	23011096	23029127	20076	27510000	75459706	4498904	5.962
gwZ_68372986_73749599	gwZ	2771447	2827676	Z	23029781	23083509	57361	27510000	75459706	4480219	5.93723
gwZ_68372986_73749599	gwZ	2842614	2898617	Z	23104398	23154952	57221	27510000	75459706	4405602	5.83835
gwZ_68372986_73749599	gwZ	2726911	2753325	Z	23220525	23246364	27132	27510000	75459706	4289475	5.68446
gwZ_68372986_73749599	gwZ	2755634	2764788	Z	23247734	23254904	9227	27510000	75459706	4262266	5.6484
gwZ_68372986_73749599	gwZ	2606511	2658850	Z	23264577	23308682	53026	27510000	75459706	4245423	5.62608
gwZ_68372986_73749599	gwZ	2460043	2603309	Z	23308972	23445530	150010	27510000	75459706	4201028	5.56725
gwZ_68372986_73749599	gwZ	2181010	2189527	Z	23437273	23445530	8633	27510000	75459706	4072727	5.39722
gwZ_68372986_73749599	gwZ	3493657	3516368	Z	23491679	23514532	23306	27510000	75459706	4018321	5.32512
gwZ_68372986_73749599	gwZ	5198797	5376553	Z	23549034	23711650	189022	27510000	75459706	3960966	5.24911
gwZ_68372986_73749599	gwZ	5152599	5170510	Z	23722623	23739968	18377	27510000	75459706	3787377	5.01907
gwZ_68372986_73749599	gwZ	5107004	5129235	Z	23753350	23771671	22424	27510000	75459706	3756650	4.97835
gwZ_68372986_73749599	gwZ	5087922	5103896	Z	23789674	23804527	16132	27510000	75459706	3720326	4.93022
gwZ_68372986_73749599	gwZ	2067350	2086033	Z	23980647	23999190	18940	27510000	75459706	3529353	4.67714
gwZ_68372986_73749599	gwZ	1359045	1383450	Z	24148346	24173100	25027	27510000	75459706	3361654	4.4549
gwZ_68372986_73749599	gwZ	1306427	1325468	Z	24174793	24193730	20672	27510000	75459706	3335207	4.41985
gwZ_68372986_73749599	gwZ	1212791	1295419	Z	24199798	24270091	91680	27510000	75459706	3310202	4.38671
gwZ_68372986_73749599	gwZ	898897	948266	Z	24304650	24350273	50668	27510000	75459706	3205350	4.24776
gwZ_68372986_73749599	gwZ	824058	892462	Z	24350728	24424376	75141	27510000	75459706	3159272	4.1867
gwZ_68372986_73749599	gwZ	740550	819332	Z	24427471	24501097	83023	27510000	75459706	3082529	4.085
gwZ_68372986_73749599	gwZ	687921	736424	Z	24502531	24547971	49905	27510000	75459706	3007469	3.98553
gwZ_68372986_73749599	gwZ	626581	683255	Z	24551402	24614525	64354	27510000	75459706	2958598	3.92077
gwZ_68372986_73749599	gwZ	540425	595187	Z	24633777	24687465	56367	27510000	75459706	2876223	3.8116
gwZ_68372986_73749599	gwZ	510251	529961	Z	24706772	24726248	20576	27510000	75459706	2803228	3.71487
gwZ_68372986_73749599	gwZ	491157	500829	Z	24730521	24740681	10530	27510000	75459706	2779479	3.68339
gwZ_68372986_73749599	gwZ	60365	90365	Z	24755965	24789973	35383	27510000	75459706	2754035	3.64968
gwZ_68372986_73749599	gwZ	93664	133776	Z	24790563	24824966	41754	27510000	75459706	2719437	3.60383
gwZ_68372986_73749599	gwZ	145551	166503	Z	24834727	24855817	21539	27510000	75459706	2675273	3.5453
gwZ_68372986_73749599	gwZ	181396	194054	Z	24880268	24892659	13102	27510000	75459706	2629732	3.48495
gwZ_68372986_73749599	gwZ	279217	297101	Z	24917690	24935823	18462	27510000	75459706	2592310	3.43536
gwZ_68372986_73749599	gwZ	427459	459269	Z	24990916	25019098	34053	27510000	75459706	2519084	3.33832
gwZ_68372986_73749599	gwZ	383221	422392	Z	25021385	25054943	39808	27510000	75459706	2488615	3.29794
gwZ_68372986_73749599	gwZ	24359	52699	Z	25081354	25113753	33307	27510000	75459706	2428646	3.21847
gwZ_68372986_73749599	gwZ	3689314	3730202	Z	27426859	27464727	43181	27510000	75459706	83141	0.110179
gwZ_68372986_73749599	gwZ	3731401	3798026	Z	27474236	27533590	69314	27510000	75459706	35764	0.0473948
gwZ_68372986_73749599	gwZ	3808039	3845300	Z	27536712	27570635	38140	27510000	75459706	26712	0.035399
gwZ_68372986_73749599	gwZ	3848104	3864380	Z	27572593	27587729	16481	27510000	75459706	62593	0.0829489
gwZ_68372986_73749599	gwZ	3864160	3882557	Z	27586851	27606395	23327	27510000	75459706	76851	0.101844
gwZ_68372986_73749599	gwZ	3893261	3931373	Z	27610099	27639443	38557	27510000	75459706	100099	0.132652
gwZ_68372986_73749599	gwZ	3936276	3999478	Z	27641286	27698621	64277	27510000	75459706	131286	0.173982
gwZ_68372986_73749599	gwZ	4002889	4027155	Z	27703134	27723416	24597	27510000	75459706	193134	0.255943
gwZ_68372986_73749599	gwZ	4024804	4082743	Z	27720722	27767236	58826	27510000	75459706	210722	0.279251
gwZ_68372986_73749599	gwZ	4091087	4188622	Z	27767874	27863151	103424	27510000	75459706	257874	0.341737
gwZ_68372986_73749599	gwZ	4208368	4226962	Z	27872378	27886762	18979	27510000	75459706	362378	0.480227
gwZ_68372986_73749599	gwZ	4232430	4350294	Z	27887789	27995472	119993	27510000	75459706	377789	0.50065
gwZ_68372986_73749599	gwZ	4347480	4367043	Z	27992373	28011079	19869	27510000	75459706	482373	0.639246
gwZ_68372986_73749599	gwZ	4398306	4544894	Z	28034016	28171657	151900	27510000	75459706	524016	0.694432
gwZ_68372986_73749599	gwZ	4581266	4676946	Z	28193600	28279978	97455	27510000	75459706	683600	0.905914
gwZ_68372986_73749599	gwZ	4717548	4815704	Z	28294541	28382757	99857	27510000	75459706	784541	1.03968
gwZ_68372986_73749599	gwZ	3358547	3372055	Z	28390618	28403813	13610	27510000	75459706	880618	1.167
gwZ_68372986_73749599	gwZ	4841288	4858198	Z	28397686	28414312	18350	27510000	75459706	887686	1.17637
gwZ_68372986_73749599	gwZ	5000210	5040201	Z	28712519	28749753	41009	27510000	75459706	1202519	1.59359
gwZ_68372986_73749599	gwZ	5053440	5064734	Z	28754794	28765556	11467	27510000	75459706	1244794	1.64961
gwZ_68372986_73749599	gwZ	1799431	1859492	Z	33107409	33169525	64250	27510000	75459706	5597409	7.41775
gwZ_68372986_73749599	gwZ	1722081	1738875	Z	33276019	33288445	16943	27510000	75459706	5766019	7.64119
gwZ_68372986_73749599	gwZ	1650263	1712367	Z	33290522	33352553	64451	27510000	75459706	5780522	7.66041
gwZ_68372986_73749599	gwZ	3556862	3565427	Z	33420944	33430465	9584	27510000	75459706	5910944	7.83325
gwZ_68372986_73749599	gwZ	3539757	3553069	Z	33435389	33447928	13509	27510000	75459706	5925389	7.85239
gwZ_68372986_73749599	gwZ	3385056	3403790	Z	33491098	33509393	18898	27510000	75459706	5981098	7.92621
gwZ_68372986_73749599	gwZ	3626344	3645092	Z	33491098	33509393	18904	27510000	75459706	5981098	7.92621
gwZ_68372986_73749599	gwZ	3633725	3649996	Z	37478281	37493512	16429	27510000	75459706	9968281	13.2101
gwZ_68372986_73749599	gwZ	3392436	3408694	Z	37478281	37493512	16419	27510000	75459706	9968281	13.2101
